# Supplementary material for: A universal kinetic framework for quantitative isothermal amplification governed by polymerase speed, amplicon size, and binding efficiency
Source: Nucleic Acids Res. 2026 Jan 6;54(1):gkaf1378. doi: 10.1093/nar/gkaf1378 (PMC12774662; doi:10.1093/nar/gkaf1378)
Supplement: gkaf1378_Supplemental_Files [file gkaf1378_supplemental_files.zip]

Archive with 2 entries (2 files):
- IEA-SI-NAR-R1-correction.pdf
- MATLAB scripts & Exp. data.rar
